# Supplementary material for: High Sensitivity Planar Hall Effect Magnetic Field Gradiometer for Measurements in Millimeter Scale Environments
Source: Micromachines (Basel). 2022 Nov 2;13(11):1898. doi: 10.3390/mi13111898 (PMC9694209; doi:10.3390/mi13111898)
Supplement: Supplementary file 1 [file micromachines-13-01898-s001.zip]

Archive with 8 entries (8 files):
- FIG_S1-eps-converted-to.pdf
- FIG_S1.eps
- micromachines-1945298-supplementary.pdf
- SI.aux
- SI.log
- SI.pdf
- SI.synctex.gz
- SI.tex
