# Supplementary material for: High Sensitivity Planar Hall Effect Magnetic Field Gradiometer for Measurements in Millimeter Scale Environments
Source: Micromachines (Basel). 2022 Nov 2;13(11):1898. doi: 10.3390/mi13111898 (PMC9694209; doi:10.3390/mi13111898)
Supplement: Supplementary file 1 [file micromachines-13-01898-s001.zip › SI.aux]

\relax 
\newlabel{FirstPage}{{}{1}{}{}{}}
\bibdata{Permalloy}
\bibstyle{apsrev}
\newlabel{LastPage}{{}{1}}
\@writefile{lof}{\contentsline {figure}{\numberline {1}{\ignorespaces Excitation current vs Sensitivity ($S_y$) plot for different excitation currents for all the 9-voltage pairs showing linear dependency. For clarity, only one linear fit is shown (for pair number 9) }}{2}{}}
\newlabel{SI-1}{{1}{2}{}{}{}}
\@writefile{lot}{\contentsline {table}{\numberline {I}{\ignorespaces EMNs for 2 different excitation currents for the 9-voltage pairs for 50, 10, 1 and 0.1 Hz frequencies.}}{3}{}}
\newlabel{Table1}{{I}{3}{}{}{}}
