# Supplementary material for: High Sensitivity Planar Hall Effect Magnetic Field Gradiometer for Measurements in Millimeter Scale Environments
Source: Micromachines (Basel). 2022 Nov 2;13(11):1898. doi: 10.3390/mi13111898 (PMC9694209; doi:10.3390/mi13111898)
Supplement: Supplementary file 1 [file micromachines-13-01898-s001.zip › SI.log]

This is pdfTeX, Version 3.14159265-2.6-1.40.21 (TeX Live 2020/W32TeX) (preloaded format=pdflatex 2021.11.16)  2 NOV 2022 13:33
entering extended mode
 restricted \write18 enabled.
 %&-line parsing enabled.
**SI.tex
(./SI.tex
LaTeX2e <2020-02-02> patch level 5
L3 programming layer <2020-03-06>
(c:/texlive/2020/texmf-dist/tex/latex/base/latexrelease.sty
LaTeX Info: Redefining \IfTargetDateBefore on input line 271.
Package: latexrelease 2018/05/08 v1.0k LaTeX release emulation and tests (inclu
ding releases up to 2020-02-02)


Package latexrelease Warning: Current format date selected, no patches applied.


) (c:/texlive/2020/texmf-dist/tex/latex/revtex4/revtex4.cls
Document Class: revtex4 2001/08/02 v4.0 (http://publish.aps.org/revtex4/ for do
cumentation)
 Copyright (c) 2001 The American Physical Society.
 mailto:revtex@aps.org
 Licensed under the LPPL:
http://www.ctan.org/tex-archive/macros/latex/base/lppl.txt
 Arthur Ogawa <ogawa@teleport.com>
 Based on work by David Carlisle <david@dcarlisle.demon.co.uk>.
ltxutil: portions licensed from W. E. Baxter (web@superscript.com)
Class revtex4 Info: Repairing broken LateX \@sect on input line 596.
\intertabularlinepenalty=\count167
\@tbpen=\count168
\@arstrutbox@hline=\box45
Class revtex4 Info: Repairing broken LaTeX \@xbitor on input line 1610.
ltxgrid: portions licensed from W. E. Baxter (web@superscript.com)
\c@linecount=\count169
\output=\toks15
\@protection@box=\box46
\@topmark@saved=\toks16
\footins@saved=\box47
\pagesofar=\box48
\footbox=\box49
\pagegrid@col=\count170
Class revtex4 Info: Incorporating package {textcase}  [1998/11/12 v0.06 Text on
ly upper/lower case changing (DPC)]. on input line 3682.
(c:/texlive/2020/texmf-dist/tex/latex/url/url.sty
\Urlmuskip=\muskip16
Package: url 2013/09/16  ver 3.4  Verb mode for urls, etc.
)
\c@affil=\count171
\absbox=\box50
\c@part=\count172
\c@section=\count173
\c@subsection=\count174
\c@subsubsection=\count175
\c@paragraph=\count176
\c@subparagraph=\count177
\abovecaptionskip=\skip47
\belowcaptionskip=\skip48
\c@figure=\count178
\c@table=\count179

(c:/texlive/2020/texmf-dist/tex/latex/natbib/natbib.sty
Package: natbib 2010/09/13 8.31b (PWD, AO)
\bibhang=\skip49
\bibsep=\skip50
LaTeX Info: Redefining \cite on input line 694.
\c@NAT@ctr=\count180
)
\widetext@top=\box51
\widetext@bot=\box52

(c:/texlive/2020/texmf-dist/tex/latex/revtex4/revsymb.sty
Package: revsymb 2001/08/02 v4.0 (http://publish.aps.org/revtex4/ for documenta
tion)
LaTeX Info: Redefining \REV@mathfrak on input line 118.
))

Class revtex4 Warning: No Society specified, using generic APS style.

(c:/texlive/2020/texmf-dist/tex/latex/revtex4/aps.rtx
File: aps.rtx 2001/08/02 v4.0 (http://publish.aps.org/revtex4/ for documentatio
n)
)
(c:/texlive/2020/texmf-dist/tex/latex/revtex4/12pt.rtx
File: 12pt.rtx 2001/08/02 v4.0 (http://publish.aps.org/revtex4/ for documentati
on)
)
(c:/texlive/2020/texmf-dist/tex/latex/graphics/graphicx.sty
Package: graphicx 2019/11/30 v1.2a Enhanced LaTeX Graphics (DPC,SPQR)

(c:/texlive/2020/texmf-dist/tex/latex/graphics/keyval.sty
Package: keyval 2014/10/28 v1.15 key=value parser (DPC)
\KV@toks@=\toks17
)
(c:/texlive/2020/texmf-dist/tex/latex/graphics/graphics.sty
Rollback for package 'graphics' requested -> date 2020-02-02.
         Best approximation is the release introduced on 2019-10-01.
Package: graphics 2019/11/30 v1.4a Standard LaTeX Graphics (DPC,SPQR)

(c:/texlive/2020/texmf-dist/tex/latex/graphics/trig.sty
Package: trig 2016/01/03 v1.10 sin cos tan (DPC)
)
(c:/texlive/2020/texmf-dist/tex/latex/graphics-cfg/graphics.cfg
File: graphics.cfg 2016/06/04 v1.11 sample graphics configuration
)
Package graphics Info: Driver file: pdftex.def on input line 105.

(c:/texlive/2020/texmf-dist/tex/latex/graphics-def/pdftex.def
File: pdftex.def 2018/01/08 v1.0l Graphics/color driver for pdftex
))
\Gin@req@height=\dimen134
\Gin@req@width=\dimen135
)
(c:/texlive/2020/texmf-dist/tex/latex/amsmath/amsmath.sty
Rollback for package 'amsmath' requested -> date 2020-02-02.
         Best approximation is the release introduced on 2019-04-01.
Package: amsmath 2020/01/20 v2.17e AMS math features
\@mathmargin=\skip51

For additional information on amsmath, use the `?' option.
(c:/texlive/2020/texmf-dist/tex/latex/amsmath/amstext.sty
Package: amstext 2000/06/29 v2.01 AMS text

(c:/texlive/2020/texmf-dist/tex/latex/amsmath/amsgen.sty
File: amsgen.sty 1999/11/30 v2.0 generic functions
\@emptytoks=\toks18
\ex@=\dimen136
))
(c:/texlive/2020/texmf-dist/tex/latex/amsmath/amsbsy.sty
Package: amsbsy 1999/11/29 v1.2d Bold Symbols
\pmbraise@=\dimen137
)
(c:/texlive/2020/texmf-dist/tex/latex/amsmath/amsopn.sty
Package: amsopn 2016/03/08 v2.02 operator names
)
\inf@bad=\count181
LaTeX Info: Redefining \frac on input line 227.
\uproot@=\count182
\leftroot@=\count183
LaTeX Info: Redefining \overline on input line 389.
\classnum@=\count184
\DOTSCASE@=\count185
LaTeX Info: Redefining \ldots on input line 486.
LaTeX Info: Redefining \dots on input line 489.
LaTeX Info: Redefining \cdots on input line 610.
\Mathstrutbox@=\box53
\strutbox@=\box54
\big@size=\dimen138
LaTeX Font Info:    Redeclaring font encoding OML on input line 733.
LaTeX Font Info:    Redeclaring font encoding OMS on input line 734.
\macc@depth=\count186
\c@MaxMatrixCols=\count187
\dotsspace@=\muskip17
\c@parentequation=\count188
\dspbrk@lvl=\count189
\tag@help=\toks19
\row@=\count190
\column@=\count191
\maxfields@=\count192
\andhelp@=\toks20
\eqnshift@=\dimen139
\alignsep@=\dimen140
\tagshift@=\dimen141
\tagwidth@=\dimen142
\totwidth@=\dimen143
\lineht@=\dimen144
\@envbody=\toks21
\multlinegap=\skip52
\multlinetaggap=\skip53
\mathdisplay@stack=\toks22
LaTeX Info: Redefining \[ on input line 2859.
LaTeX Info: Redefining \] on input line 2860.
)
(c:/texlive/2020/texmf-dist/tex/latex/graphics/color.sty
Package: color 2019/11/23 v1.2a Standard LaTeX Color (DPC)

(c:/texlive/2020/texmf-dist/tex/latex/graphics-cfg/color.cfg
File: color.cfg 2016/01/02 v1.6 sample color configuration
)
Package color Info: Driver file: pdftex.def on input line 147.
)
(c:/texlive/2020/texmf-dist/tex/latex/l3backend/l3backend-pdfmode.def
File: l3backend-pdfmode.def 2020-03-12 L3 backend support: PDF mode
\l__kernel_color_stack_int=\count193
\l__pdf_internal_box=\box55
)

LaTeX Warning: Unused global option(s):
    [aip].

No file SI.aux.
\openout1 = `SI.aux'.

LaTeX Font Info:    Checking defaults for OML/cmm/m/it on input line 28.
LaTeX Font Info:    ... okay on input line 28.
LaTeX Font Info:    Checking defaults for OMS/cmsy/m/n on input line 28.
LaTeX Font Info:    ... okay on input line 28.
LaTeX Font Info:    Checking defaults for OT1/cmr/m/n on input line 28.
LaTeX Font Info:    ... okay on input line 28.
LaTeX Font Info:    Checking defaults for T1/cmr/m/n on input line 28.
LaTeX Font Info:    ... okay on input line 28.
LaTeX Font Info:    Checking defaults for TS1/cmr/m/n on input line 28.
LaTeX Font Info:    ... okay on input line 28.
LaTeX Font Info:    Checking defaults for OMX/cmex/m/n on input line 28.
LaTeX Font Info:    ... okay on input line 28.
LaTeX Font Info:    Checking defaults for U/cmr/m/n on input line 28.
LaTeX Font Info:    ... okay on input line 28.
Class revtex4 Info: Unrecognized LaTeX tabular. Please update this document cla
ss! (Proceeding with fingers crossed.) on input line 28.
Class revtex4 Info: cite was not loaded (OK!) on input line 28.
Class revtex4 Info: multicol was not loaded (OK!) on input line 28.
(c:/texlive/2020/texmf-dist/tex/context/base/mkii/supp-pdf.mkii
[Loading MPS to PDF converter (version 2006.09.02).]
\scratchcounter=\count194
\scratchdimen=\dimen145
\scratchbox=\box56
\nofMPsegments=\count195
\nofMParguments=\count196
\everyMPshowfont=\toks23
\MPscratchCnt=\count197
\MPscratchDim=\dimen146
\MPnumerator=\count198
\makeMPintoPDFobject=\count199
\everyMPtoPDFconversion=\toks24
) (c:/texlive/2020/texmf-dist/tex/latex/epstopdf-pkg/epstopdf-base.sty
Package: epstopdf-base 2020-01-24 v2.11 Base part for package epstopdf
Package epstopdf-base Info: Redefining graphics rule for `.eps' on input line 4
85.

(c:/texlive/2020/texmf-dist/tex/latex/latexconfig/epstopdf-sys.cfg
File: epstopdf-sys.cfg 2010/07/13 v1.3 Configuration of (r)epstopdf for TeX Liv
e
)) [1{c:/texlive/2020/texmf-var/fonts/map/pdftex/updmap/pdftex.map}]
Package epstopdf Info: Source file: <FIG_S1.eps>
(epstopdf)                    date: 2022-11-02 13:32:28
(epstopdf)                    size: 1254669 bytes
(epstopdf)             Output file: <FIG_S1-eps-converted-to.pdf>
(epstopdf)             Command: <repstopdf --outfile=FIG_S1-eps-converted-to.pd
f FIG_S1.eps>
(epstopdf)             \includegraphics on input line 67.
runsystem(repstopdf --outfile=FIG_S1-eps-converted-to.pdf FIG_S1.eps)...execute
d safely (allowed).

Package epstopdf Info: Result file: <FIG_S1-eps-converted-to.pdf>
(epstopdf)                    date: 2022-11-02 13:33:35
(epstopdf)                    size: 136151 bytes.
<FIG_S1-eps-converted-to.pdf, id=13, 473.77pt x 356.33125pt>
File: FIG_S1-eps-converted-to.pdf Graphic file (type pdf)
<use FIG_S1-eps-converted-to.pdf>
Package pdftex.def Info: FIG_S1-eps-converted-to.pdf  used on input line 67.
(pdftex.def)             Requested size: 369.71686pt x 278.07861pt.

No file SI.bbl.
[2 <./FIG_S1-eps-converted-to.pdf>] [3] (./SI.aux)

LaTeX Warning: Label(s) may have changed. Rerun to get cross-references right .


 ) 
Here is how much of TeX's memory you used:
 3401 strings out of 480608
 44345 string characters out of 5907535
 305463 words of memory out of 5000000
 19288 multiletter control sequences out of 15000+600000
 538462 words of font info for 46 fonts, out of 8000000 for 9000
 1141 hyphenation exceptions out of 8191
 36i,9n,29p,307b,320s stack positions out of 5000i,500n,10000p,200000b,80000s
<c:/texlive/2020/texmf-dist/fonts/type1/public/amsfonts/cm/cmbx12.pfb><c:/tex
live/2020/texmf-dist/fonts/type1/public/amsfonts/cm/cmmi10.pfb><c:/texlive/2020
/texmf-dist/fonts/type1/public/amsfonts/cm/cmmi8.pfb><c:/texlive/2020/texmf-dis
t/fonts/type1/public/amsfonts/cm/cmr10.pfb><c:/texlive/2020/texmf-dist/fonts/ty
pe1/public/amsfonts/cm/cmr12.pfb><c:/texlive/2020/texmf-dist/fonts/type1/public
/amsfonts/cm/cmsy10.pfb><c:/texlive/2020/texmf-dist/fonts/type1/public/amsfonts
/cm/cmsy7.pfb><c:/texlive/2020/texmf-dist/fonts/type1/public/amsfonts/cm/cmsy8.
pfb><c:/texlive/2020/texmf-dist/fonts/type1/public/amsfonts/cm/cmti12.pfb><c:/t
exlive/2020/texmf-dist/fonts/type1/public/amsfonts/cm/cmtt10.pfb>
Output written on SI.pdf (3 pages, 246926 bytes).
PDF statistics:
 58 PDF objects out of 1000 (max. 8388607)
 40 compressed objects within 1 object stream
 0 named destinations out of 1000 (max. 500000)
 6 words of extra memory for PDF output out of 10000 (max. 10000000)
