# Supplementary material for: High Sensitivity Planar Hall Effect Magnetic Field Gradiometer for Measurements in Millimeter Scale Environments
Source: Micromachines (Basel). 2022 Nov 2;13(11):1898. doi: 10.3390/mi13111898 (PMC9694209; doi:10.3390/mi13111898)
Supplement: Supplementary file 1 [file micromachines-13-01898-s001.zip › SI.tex]

\RequirePackage[2020-02-02]{latexrelease}
%\documentclass[aip,graphicx]{revtex4}
%\documentclass[aip,apl,reprint]{revtex4}
\documentclass[aip,onecolumn,preprint]{revtex4}
%\documentclass[aip,twocolumn,reprint]{revtex4}
\usepackage{graphicx}
%\usepackage{epstopdf}
\DeclareGraphicsExtensions{.pdf,.jpg,.png,.eps}
%\usepackage{amsfonts}
\usepackage{amsmath}
%\usepackage{amssymb}
\usepackage{color}
\usepackage{color}%\usepackage{lineno}
%\usepackage{epstopdf}
\newcommand{\red}{\color{red}}
\newcommand{\blue}{\color{blue}}
\renewcommand{\thesection}{S.\Roman{section}} 
\renewcommand{\thesubsection}{\thesection.\Alph{subsection}}
\makeatletter
\makeatletter \renewcommand{\fnum@table}
{\tablename~S\thetable}
\makeatother
\makeatletter
\makeatletter \renewcommand{\fnum@figure} {\figurename~S\thefigure} 
\makeatother
%\draft % marks overfull lines with a black rule on the right
%\linenumbers
\begin{document}
	% Use the \preprint command to place your local institutional report number 
	% on the title page in preprint mode.
	% Multiple \preprint commands are allowed.
	%\preprint{}
	\title{High sensitivity planar Hall effect magnetic field gradiometer for measurements in millimeter scale environments}
	%
	%
	\author{Hariharan Nhalil}
	%\affiliation{Department of Physics, Institute of Nanotechnology and Advanced Materials, Bar-Ilan University, Ramat-Gan 52900, Israel}
	%\homepage[]{Your web page}
	%\thanks{}
	%\altaffiliation{}
	%\author{Proloy T. Das}
	\author{Moty Schultz}
	\author{Shai Amrusi}
	\author{Asaf Grosz}
	%\affiliation{Department of Physics, Institute of Nanotechnology and Advanced Materials, Bar-Ilan University, Ramat-Gan 52900, Israel}
	
	\author{Lior Klein}
	\email{Lior.Klein@biu.ac.il}
	\affiliation{Department of Physics, Institute of Nanotechnology and Advanced Materials, Bar-Ilan University, Ramat-Gan 52900, Israel}
	\affiliation{Department of Electrical and Computer Engineering, Ben-Gurion University of the Negev, P.O. Box 653, Beer-Sheva 84105, Israel}
	%
	%\thanks{Manuscript received xx-xx-xxxx; revised xx-xx-xxxx. 
		%	Corresponding author: Lior Klein (email: Lior.Klein@biu.ac.il).}% Collaboration name, if desired (requires use of superscriptaddress option in \documentclass). 
	%\noaffiliation is required (may also be used with the \author command).
	%\collaboration{}
	%\noaffiliation
	\date{\today}
	%
	%
\maketitle
	%
	%
	\newpage
	%%%%
	%==========================================================================
	\begin{figure}[t]
		\includegraphics[width=.79\textwidth]{FIG_S1.eps}
		\centering
		\caption{Excitation current vs Sensitivity ($S_y$) plot for different excitation currents for all the 9-voltage pairs showing linear dependency. For clarity, only one linear fit is shown (for pair number 9) }\label{SI-1}
	\end{figure}
	%===========
	%%
	%
	\begin{table}[t]
		\caption{EMNs for 2 different excitation currents for the 9-voltage pairs for 50, 10, 1 and 0.1 Hz frequencies.}
		%\caption{Different magnetic and electrical parameters of sensors. (Error in estimating $H_{eff}$ is not more than 10\%).}
		\begin{center}
			\begin{tabular}{c|c|c|c|c|c}
				\hline
				V-pair 	& Exc. Curr.& EMN @ 50 Hz& EMN @ 10 Hz& EMN @ 1 Hz &  EMN @ 0.1 Hz \\
				No:	&  (mA) & (pT/$\sqrt{Hz}$)  & (pT/$\sqrt{Hz}$) & (pT/$\sqrt{Hz}$) & (pT/$\sqrt{Hz}$)  \\ 
				\hline
				1 & $\sim$ 33&93&	111	&269&	989	\\
				  & $\sim$ 67&68&	79&	462	&1995\\
				%  & $\sim$ 130&58&120&634&	3615\\
				  \hline
				2 & $\sim$ 33&83&	92&	198&	734	\\
				& $\sim$ 67&44&	63&	202&	807		\\
				%& $\sim$ 130&36&	84&	397&	1938\\
				\hline
				3 & $\sim$ 33&76&	82&	155&574			\\
				& $\sim$ 67&43&	58&	172&	681				\\
			%	& $\sim$ 130&35&	80&	348&	1556\\
				\hline
				4 & $\sim$ 33&76&	82&	151&	512	\\
				& $\sim$ 67&40&	57&	166&	594		\\
				%& $\sim$ 130&32&	67&	292&	1359\\
				\hline
				5 & $\sim$ 33&81&	90&	172&	532\\
				& $\sim$ 67&50	&68&	208&	823	\\
				%& $\sim$ 130&29&	62&	279&	1322\\
				\hline
				6 & $\sim$ 33&76&	81&	151&	551	\\
				& $\sim$ 67&38&	54&	155	&543	\\
				%& $\sim$ 130&33	&66&	269&	1350\\
				\hline
				7 & $\sim$ 33&76&	83&	158&	535	\\
				& $\sim$ 67&43	&58&	175&	708	\\
				%& $\sim$ 130&36&	76&	322&	1431\\
				\hline
				8 & $\sim$ 33&84&	92&	187&	694	\\
				& $\sim$ 67&46&	67	&222	&915	\\
				%& $\sim$ 130&36&	89&	392&	1767\\
				\hline
				9 & $\sim$ 33&91&	106&	264&	1068\\
				& $\sim$ 67&66&	77&	422	&1915\\
				%& $\sim$ 130&54&	118&	618&	3368\\
				\hline
				
			\end{tabular}
		\end{center}
		\label{Table1}
	\end{table}
	%%====================================
	%%%
	\bibliography{Permalloy}
	%\bibliography{aipsamp}
\end{document}
